# Supplementary material for: Assessing soil compaction and micro-topography impacts of alternative heather cutting as compared to burning as part of grouse moor management on blanket bog
Source: PeerJ. 2019 Jul 18;7:e7298. doi: 10.7717/peerj.7298 (PMC6642791; doi:10.7717/peerj.7298)
Supplement: Supplemental Information 1 — Each data point provides a bulk density (g/cm3) value for each plot and for four soil depths at each site for both before and after management. [file peerj-07-7298-s001.xlsx]

## Sheet: Info
Sites (3):	Code
Nidderdale	N
Mossdale	M
Whitendale	W
Management	Code
Control Catchment	C
Burnt (fire) C	FI
Treatment Catchment	T
Uncut (do nothing)	DN
Mown left brash	LB
Meaurements	Bulk density (g/cm3)
(with corer)	(in top 50 cm)
Depths	Sample range (cm)
D1	0-5 CM
D2	10-15 CM
D3	20-25 CM
D4	40-45 CM
	Missing data
	#NAN

## Sheet: Bulk density (g cm-3)
						Before	After
Site	Treatment	Tr	No	Plot	Depth code	bulk density g/cm3	bulk density (g/cm3)
N	C	C	1	1	1	0.161568	0.0998422
N	C	C	1	1	2	0.131232	0.154178
N	C	C	1	1	3	0.080512	0.0716398
N	C	C	1	1	4	0.08048	0.0665542
N	C	C	2	2	1	0.15088	0.10965
N	C	C	2	2	2	0.18884	0.19861
N	C	C	2	2	3	0.104056	0.140357
N	C	C	2	2	4	0.115848	0.124394
N	C	C	3	3	1	0.126496	0.0901702
N	C	C	3	3	2	0.124896	0.124034
N	C	C	3	3	3	0.097984	0.0963417
N	C	C	3	3	4	0.089616	0.0877622
N	C	C	4	4	1	0.138344	0.0605222
N	C	C	4	4	2	0.105512	0.12309
N	C	C	4	4	3	0.09564	0.0947946
N	C	C	4	4	4	0.094888	0.103546
N	T	DN	4	28	1	0.13472	0.0838102
N	T	DN	4	28	2	0.099888	0.142162
N	T	DN	4	28	3	0.124112	0.134782
N	T	DN	4	28	4	0.070896	0.0904342
N	T	LB	5	29	1	0.13788	0.0788422
N	T	LB	5	29	2	0.146312	0.120946
N	T	LB	5	29	3	0.108912	0.0982134
N	T	LB	5	29	4	0.093944	0.0718022
N	T	DN	6	30	1	0.080136	0.105538
N	T	DN	6	30	2	0.08468	0.101202
N	T	DN	6	30	3	0.083536	0.0994134
N	T	DN	6	30	4	0.093736	0.118882
N	T	LB	8	32	1	0.13856	0.12753
N	T	LB	8	32	2	0.084592	0.0827782
N	T	LB	8	32	3	0.07812	0.0860776
N	T	LB	8	32	4	0.114016	0.0899382
N	T	DN	14	38	1	0.16972	0.132738
N	T	DN	14	38	2	0.144672	0.102018
N	T	DN	14	38	3	0.1246	0.119142
N	T	DN	14	38	4	0.106112	0.112586
N	T	LB	15	39	1	0.147656	0.0838822
N	T	LB	15	39	2	0.169712	0.20705
N	T	LB	15	39	3	0.15036	0.157662
N	T	LB	15	39	4	0.123016	0.112682
N	T	DN	19	43	1	0.16208	0.131999
N	T	DN	19	43	2	0.197976	0.20669
N	T	DN	19	43	3	0.148392	0.247081
N	T	DN	19	43	4	0.110384	0.107626
N	T	LB	20	44	1	0.103416	0.0536582
N	T	LB	20	44	2	0.286776	0.229002
N	T	LB	20	44	3	0.09888	0.0966814
N	T	LB	20	44	4	0.108504	0.104866
M	C	C	1	1	1	0.112312	0.0775542
M	C	C	1	1	2	0.080528	0.0911622
M	C	C	1	1	3	0.089024	0.070621
M	C	C	1	1	4	0.095824	0.0828102
M	C	C	2	2	1	0.112864	0.0573142
M	C	C	2	2	2	0.099928	0.0884902
M	C	C	2	2	3	0.08716	0.068304
M	C	C	2	2	4	0.090312	0.0796902
M	C	C	3	3	1	0.08148	0.0500182
M	C	C	3	3	2	0.105984	0.0901622
M	C	C	3	3	3	0.091856	0.0817682
M	C	C	3	3	4	0.1524	0.0822182
M	C	C	4	4	1	0.095848	0.104114
M	C	C	4	4	2	0.095096	0.0672662
M	C	C	4	4	3	0.084744	0.0615644
M	C	C	4	4	4	0.11752	0.18117
M	T	DN	3	27	1	0.08652	0.0691382
M	T	DN	3	27	2	0.105	0.104538
M	T	DN	3	27	3	0.104664	0.0921002
M	T	DN	3	27	4	0.126264	0.16589
M	T	LB	5	29	1	0.073864	0.0627382
M	T	LB	5	29	2	0.104272	0.103698
M	T	LB	5	29	3	0.116408	0.103708
M	T	LB	5	29	4	0.131376	0.13693
M	T	DN	9	33	1	0.089088	0.0641382
M	T	DN	9	33	2	0.097272	0.0525302
M	T	DN	9	33	3	0.088504	0.057738
M	T	DN	9	33	4	0.076992	0.0721702
M	T	LB	10	34	1	0.088464	0.0404022
M	T	LB	10	34	2	0.115264	0.0889062
M	T	LB	10	34	3	0.109224	0.0843266
M	T	LB	10	34	4	0.178648	0.0764822
M	T	LB	11	35	1	0.067128	0.0484262
M	T	LB	11	35	2	0.084632	0.0767862
M	T	LB	11	35	3	0.094624	0.0686361
M	T	LB	11	35	4	0.105112	0.0839062
M	T	DN	13	37	1	0.086752	0.0417142
M	T	DN	13	37	2	0.079368	0.0823782
M	T	DN	13	37	3	0.083816	0.0810059
M	T	DN	13	37	4	0.134552	0.126938
M	T	LB	19	43	1	0.078672	0.0690262
M	T	LB	19	43	2	0.06948	0.0767302
M	T	LB	19	43	3	0.064944	0.0559946
M	T	LB	19	43	4	0.062768	0.0576182
M	T	DN	20	44	1	0.093696	0.0510102
M	T	DN	20	44	2	0.089432	0.0618662
M	T	DN	20	44	3	0.05288	0.0603719
M	T	DN	20	44	4	0.0834	0.0740342
W	C	C	1	1	1	0.097336	0.105698
W	C	C	1	1	2	0.139048	0.0679062
W	C	C	1	1	3	0.105448	0.0907795
W	C	C	1	1	4	0.08312	0.0899782
W	C	C	2	2	1	0.138024	0.119554
W	C	C	2	2	2	0.118616	0.0763542
W	C	C	2	2	3	0.096736	0.0978059
W	C	C	2	2	4	0.082888	0.0743542
W	C	C	3	3	1	0.122576	0.123218
W	C	C	3	3	2	0.084136	0.131274
W	C	C	3	3	3	0.097488	0.0886436
W	C	C	3	3	4	0.095448	0.0818822
W	C	C	4	4	1	0.159752	0.150786
W	C	C	4	4	2	0.125664	0.165898
W	C	C	4	4	3	0.136584	0.127383
W	C	C	4	4	4	0.091016	0.0983542
W	T	DN	4	28	1	0.121352	0.115826
W	T	DN	4	28	2	0.119112	0.11989
W	T	DN	4	28	3	0.10024	0.124251
W	T	DN	4	28	4	0.089104	0.0847062
W	T	LB	5	29	1	0.126864	0.122954
W	T	LB	5	29	2	0.113232	0.107986
W	T	LB	5	29	3	0.13308	0.108417
W	T	LB	5	29	4	0.084536	0.0950422
W	T	DN	8	32	1	0.121128	0.11629
W	T	DN	8	32	2	0.093576	0.103802
W	T	DN	8	32	3	0.104864	0.0978512
W	T	DN	8	32	4	0.106152	0.107058
W	T	LB	10	34	1	0.115912	0.0947862
W	T	LB	10	34	2	0.109536	0.13629
W	T	LB	10	34	3	0.10872	0.0902587
W	T	LB	10	34	4	0.079352	0.0979382
W	T	DN	11	35	1	0.097528	0.124434
W	T	DN	11	35	2	0.10052	0.124122
W	T	DN	11	35	3	0.108544	0.118357
W	T	DN	11	35	4	0.089216	0.0879382
W	T	LB	12	36	1	0.111888	0.126914
W	T	LB	12	36	2	0.104976	0.129282
W	T	LB	12	36	3	0.104968	0.103715
W	T	LB	12	36	4	0.087368	0.0856902
W	T	LB	16	40	1	0.155472	0.123034
W	T	LB	16	40	2	0.125696	0.13233
W	T	LB	16	40	3	0.109776	0.114727
W	T	LB	16	40	4	0.094944	0.0932822
W	T	DN	18	42	1	0.144944	0.13493
W	T	DN	18	42	2	0.116792	0.119994
W	T	DN	18	42	3	0.11128	0.1229
W	T	DN	18	42	4	0.096968	0.0883942
